# Supplementary material for: Use of pain-related gene features to predict depression by support vector machine model in patients with fibromyalgia
Source: Front Genet. 2023 Mar 29;14:1026672. doi: 10.3389/fgene.2023.1026672 (PMC10090498; doi:10.3389/fgene.2023.1026672)
Supplement: Supplementary file 1 [file Table1.XLSX]

## Sheet: Sheet1
Supplemental Table 1. Pain signaling pathway genes identified in GSE67311.
Gene symbol	Full gene name
ACCN1	amiloride-sensitive cation channel 1, neuronal
ACCN2	amiloride-sensitive cation channel 2, neuronal
BDKRB1	bradykinin receptor B1
BDKRB2	bradykinin receptor B2
BDNF	brain derived neurotrophic factor
CACNA1A	calcium voltage-gated channel subunit alpha1 A
CACNA1B	calcium voltage-gated channel subunit alpha1 B
CACNA1C	calcium voltage-gated channel subunit alpha1 C
CACNA1D	calcium voltage-gated channel subunit alpha1 D
CACNA1E	calcium voltage-gated channel subunit alpha1 E
CACNA1F	calcium voltage-gated channel subunit alpha1 F
CACNA1G	calcium voltage-gated channel subunit alpha1 G
CACNA1H	calcium voltage-gated channel subunit alpha1 H
CACNA1I	calcium voltage-gated channel subunit alpha1 I
CACNA1S	calcium voltage-gated channel subunit alpha1 S
CACNA2D1	calcium voltage-gated channel auxiliary subunit alpha2delta 1
CCL2	C-C motif chemokine ligand 2
CNR1	cannabinoid receptor 1
CNR2	cannabinoid receptor 2
CX3CR1	C-X3-C motif chemokine receptor 1
GABBR1	gamma-aminobutyric acid type B receptor subunit 1
GABBR2	gamma-aminobutyric acid type B receptor subunit 2
GABRA1	gamma-aminobutyric acid type A receptor subunit alpha1
GABRA2	gamma-aminobutyric acid type A receptor subunit alpha2
GABRA3	gamma-aminobutyric acid type A receptor subunit alpha3
GABRA4	gamma-aminobutyric acid type A receptor subunit alpha4
GABRA5	gamma-aminobutyric acid type A receptor subunit alpha5
GABRA6	gamma-aminobutyric acid type A receptor subunit alpha6
GABRB1	gamma-aminobutyric acid type A receptor subunit beta1
GABRB2	gamma-aminobutyric acid type A receptor subunit beta2
GABRB3	gamma-aminobutyric acid type A receptor subunit beta3
GABRD	gamma-aminobutyric acid type A receptor subunit delta
GABRE	gamma-aminobutyric acid type A receptor subunit epsilon
GABRG1	gamma-aminobutyric acid type A receptor subunit gamma1
GABRG2	gamma-aminobutyric acid type A receptor subunit gamma2
GABRG3	gamma-aminobutyric acid type A receptor subunit gamma3
GABRP	gamma-aminobutyric acid type A receptor subunit pi
GABRQ	gamma-aminobutyric acid type A receptor subunit theta
GABRR1	gamma-aminobutyric acid type A receptor subunit rho1
GABRR2	gamma-aminobutyric acid type A receptor subunit rho2
GABRR3	gamma-aminobutyric acid type A receptor subunit rho3
GDNF	glial cell derived neurotrophic factor
GPRIN2	G protein regulated inducer of neurite outgrowth 2
GRIA1	glutamate ionotropic receptor AMPA type subunit 1
GRIA2	glutamate ionotropic receptor AMPA type subunit 2
GRIA3	glutamate ionotropic receptor AMPA type subunit 3
GRIA4	glutamate ionotropic receptor AMPA type subunit 4
GRIK1	glutamate ionotropic receptor kainate type subunit 1
GRIK2	glutamate ionotropic receptor kainate type subunit 2
GRIK3	glutamate ionotropic receptor kainate type subunit 3
GRIK4	glutamate ionotropic receptor kainate type subunit 4
GRIK5	glutamate ionotropic receptor kainate type subunit 5
GRIN1	glutamate ionotropic receptor NMDA type subunit 1
HAX1	HCLS1 associated protein X-1
HTR3A	5-hydroxytryptamine receptor 3A
IL12A	interleukin 12A
IL12B	interleukin 12B
IL18	interleukin 18
IL1A	interleukin 1 alpha
IL6	interleukin 6
KCNQ1	potassium voltage-gated channel subfamily Q member 1
KCNQ2	potassium voltage-gated channel subfamily Q member 2
KCNQ3	potassium voltage-gated channel subfamily Q member 3
KCNQ4	potassium voltage-gated channel subfamily Q member 4
KCNQ5	potassium voltage-gated channel subfamily Q member 5
LIF	LIF interleukin 6 family cytokine
NGF	nerve growth factor
NTRK1	neurotrophic receptor tyrosine kinase 1
OPRD1	opioid receptor delta 1
OPRK1	opioid receptor kappa 1
OPRM1	opioid receptor mu 1
P2RX3	purinergic receptor P2X 3
P2RX4	purinergic receptor P2X 4
P2RX7	purinergic receptor P2X 7
P2RY1	purinergic receptor P2Y1
P2RY12	purinergic receptor P2Y12
P2RY13	purinergic receptor P2Y13
P2RY14	purinergic receptor P2Y14
P2RY2	purinergic receptor P2Y2
P2RY4	pyrimidinergic receptor P2Y4
P2RY6	pyrimidinergic receptor P2Y6
PKD1	polycystin 1, transient receptor potential channel interacting
PKD1L1	polycystin 1 like 1, transient receptor potential channel interacting
PKD1L2	polycystin 1 like 2 (gene/pseudogene)
PKD1L3	polycystin 1 like 3, transient receptor potential channel interacting
PKD2	polycystin 2, transient receptor potential cation channel
PKD2L1	polycystin 2 like 1, transient receptor potential cation channel
PKD2L2	polycystin 2 like 2, transient receptor potential cation channel
PKDREJ	polycystin family receptor for egg jelly
PLA2G1B	phospholipase A2 group IB
PRKD2	protein kinase D2
PTGS2	prostaglandin-endoperoxide synthase 2
SCN10A	sodium voltage-gated channel alpha subunit 10
SCN11A	sodium voltage-gated channel alpha subunit 11
SCN1A	sodium voltage-gated channel alpha subunit 1
SCN8A	sodium voltage-gated channel alpha subunit 8
SCN9A	sodium voltage-gated channel alpha subunit 9
TACR1	tachykinin receptor 1
TLR2	toll like receptor 2
TLR4	toll like receptor 4
TNF	tumor necrosis factor
TRPA1	transient receptor potential cation channel subfamily A member 1
TRPC1	transient receptor potential cation channel subfamily C member 1
TRPC2	transient receptor potential cation channel subfamily C member 2 (pseudogene)
TRPC3	transient receptor potential cation channel subfamily C member 3
TRPC4	transient receptor potential cation channel subfamily C member 4
TRPC5	transient receptor potential cation channel subfamily C member 5
TRPC6	transient receptor potential cation channel subfamily C member 6
TRPC7	transient receptor potential cation channel subfamily C member 7
TRPM8	transient receptor potential cation channel subfamily M member 8
TRPV1	transient receptor potential cation channel subfamily V member 1
TRPV2	transient receptor potential cation channel subfamily V member 2
TRPV3	transient receptor potential cation channel subfamily V member 3
TRPV4	transient receptor potential cation channel subfamily V member 4
